# Supplementary material for: Anemoside B4 Rectal Thermosensitive In Situ Gel to Treat Ulcerative Colitis by Overcoming Oral Bioavailability Barriers with Absorption Enhancer-Assisted Delivery
Source: Pharmaceutics. 2025 Oct 29;17(11):1400. doi: 10.3390/pharmaceutics17111400 (PMC12655041; doi:10.3390/pharmaceutics17111400)
Supplement: Supplementary file 1 [file pharmaceutics-17-01400-s001.zip]

Archive with 1 entries (1 files):
- pharmaceutics-3877623-supplementary.pdf
